# Supplementary material for: Current status of medical oncology in Japan and changes over the most recent 7-year period: results of a questionnaire sent to designated cancer care hospitals
Source: Jpn J Clin Oncol. 2021 Aug 20;51(11):1622–7. doi: 10.1093/jjco/hyab135 (PMC8558914; doi:10.1093/jjco/hyab135)
Supplement: 20210418MAMOTableS1_hyab135 [file 20210418mamotables1_hyab135.xlsx]

## Sheet: Table S1
Table S1 (Supplementary)
Number and Percentage (in Parentheses) of Institutions in which a Given Department was Primarily, Secondarily or Tertiarily Responsible, in Terms of Patient Number, for Providing a Given Drug therapy for a Given Disease.
Disease	Drug therapy	Order of responsibility, in terms of patient number	In all institutions						In institutions having Dept Med Oncol
			No. of institutions providing service	Department					No. of institutions providing service	Department
				Med Oncol	Neurosurg	Neurology	Others			Med Oncol	Neurosurg	Neurology	Others
Brain	Cytotoxic	Primarily	236	14 (5.9)	218 (92.4)	2 (0.8)	2 (0.8)		133	14 (10.5)	118 (88.7)	0 (0)	1 (0.8)
		Secondarily		15（6.4）	5（2.1）	1（0.4）	3（1.3）			15 (11.3)	3 (2.3)	0 (0)	1 (0.8)
		Tertiarily		0 (0)	0 (0)	0 (0)	0 (0)			0 (0)	0 (0)	0 (0)	0 (0)
	Molecular-targeted	Primarily	218	16（7.3）	198（90.8）	2（0.9）	2（0.9）		127	16 (12.6)	110 (86.6)	0 (0)	1 (0.8)
		Secondarily		15（6.9）	5（2.3）	1（0.5）	1（0.5）			15 (11.8)	3 (2.4)	0 (0)	0 (0)
		Tertiarily		0 (0)	1（0.5）	0 (0)	0 (0)			0 (0)	1 (0.8)	0 (0)	0 (0)
				Med Oncol	Otorhinolaryngology	Oral Surg	Others			Med Oncol	Otorhinolaryngology	Oral Surg	Others
Head and Neck	Cytotoxic	Primarily	238	30 (12.6)	180 (75.6)	21 (8.8)	7 (2.9)		135	29 (21.5)	100 (74.1)	5 (3.7)	1 (0.7)
		Secondarily		34（14.3）	26（10.9）	50（21.0）	2（0.8）			34 (25.2)	14 (10.4)	29 (21.5)	2 (1.5)
		Tertiarily		13（5.5）	0 (0)	15（6.3）	0 (0)			13 (9.6)	0 (0)	14 (10.4)	0 (0)
	Immune checkpoint inhibitor	Primarily	220	43（19.5）	158（71.8）	13（5.9）	6（2.7）		132	43 (32.6)	84 (63.6)	4 (3.0)	1 (0.8)
		Secondarily		27（12.3）	27（12.3）	31（14.1）	2（0.9）			27 (20.5)	19 (14.4)	18 (13.6)	0 (0)
		Tertiarily		10（4.5）	0 (0)	8（3.6）	0 (0)			10 (7.6)	0 (0)	7 (5.3)	0 (0)
	Molecular-targeted	Primarily	224	43（19.2）	162（72.3）	14（6.3）	5（2.2）		135	42 (31.1)	88 (65.2)	4 (3.0)	1 (0.7)
		Secondarily		32（14.3）	27（12.1）	33（14.7）	1（0.4）			32 (23.7)	17 (12.6)	18 (13.3)	1 (0.7)
		Tertiarily		10（4.5）	0 (0)	8（3.6）	2（0.9）			10(7.4)	0 (0)	7 (5.2)	1 (0.7)
				Med Oncol	Gastrointestinal Surg	Gastrointestinal Med	Others			Med Oncol	Gastrointestinal Surg	Gastrointestinal Med	Others
Esophagus	Cytotoxic	Primarily	257	55 (21.4)	120 (46.7)	79 (30.7)	3 (1.2)		136	55 (40.4)	53 (39.0)	28 (20.6)	0 (0)
		Secondarily		25（9.7）	63（24.5）	92（35.8）	2（0.8）			25 (18.4)	28 (20.6)	47 (34.6)	0 (0)
		Tertiarily		17（6.6）	9（3.5）	8（3.1）	4（1.6）			17 (12.5)	9 (6.6)	7 (5.1)	2 (1.5)
	Immune checkpoint inhibitor	Primarily	217	62（28.6）	98（45.2）	55（25.3）	2（0.9）		128	62 (48.4)	44 (34.4)	22 (17.2)	0 (0)
		Secondarily		15（6.9）	42（19.4）	79（36.4）	1（0.5）			15 (11.7)	24 (18.8)	44 (34.4)	0 (0)
		Tertiarily		14（6.5）	4（1.8）	4（1.8）	0 (0)			14 (10.9)	4 (3.1)	3 (2.3)	0 (0)
				Med Oncol	Gastrointestinal Surg	Gastrointestinal Med	Others			Med Oncol	Gastrointestinal Surg	Gastrointestinal Med	Others
Stomach	Cytotoxic	Primarily	256	59 (23.0)	132 (51.6)	64 (25.0)	1 (0.4)		135	59 (43.7)	47 (34.8)	29 (21.5)	0 (0)
		Secondarily		24（9.4）	68（26.6）	111（43.4）	0 (0)			23 (17.0)	39 (28.9)	44 (32.6)	0 (0)
		Tertiarily		17（6.6）	10（3.9）	14（5.5）	1（0.4）			17 (12.6)	10 (7.4)	13 (9.6)	0 (0)
	Immune checkpoint inhibitor	Primarily	249	64（25.7）	118（47.4）	66（26.5）	1（0.4）		136	64 (47.1)	43 (31.6)	29 (21.3)	0 (0)
		Secondarily		18（7.2）	58（23.3）	97（39.0）	0 (0)			18 (13.2)	33 (24.3)	45 (33.1)	0 (0)
		Tertiarily		17（6.8）	7（2.8）	9（3.6）	1（0.4）			17 (12.5)	7 (5.1)	8 (5.9)	0 (0)
	Molecular-targeted	Primarily	252	62（24.6）	125（49.6）	64（25.4）	1（0.4）		136	62 (45.6)	46 (33.8)	28 (20.6)	0 (0)
		Secondarily		19（7.5）	58（23.0）	108（42.9）	0 (0)			19 (14.0)	31 (22.8)	48 (35.3)	0 (0)
		Tertiarily		17（6.7）	7（2.8）	9（3.6）	0 (0)			17 (12.5)	7 (5.1)	8 (5.9)	0 (0)
				Med Oncol	Gastrointestinal Surg	Gastrointestinal Med	Others			Med Oncol	Gastrointestinal Surg	Gastrointestinal Med	Others
Colorectum	Cytotoxic	Primarily	259	57 (22.0)	159 (61.4)	41(15.8)	2 (0.8)		138	57 (41.3)	63 (45.7)	18 (13.0)	0 (0)
		Secondarily		32（12.4）	52（20.1）	117（45.2)	1（0.4）			32 (23.2)	34 (24.6)	47 (34.1)	0 (0)
		Tertiarily		16 (6.2)	6 (2.3)	14 (5.4)	1（0.4）			16 (11.6)	6 (4.3)	12 (8.7)	1 (0.7)
	Molecular-targeted	Primarily	256	59 (23.0)	152 (59.4)	43 (16.8)	2 (0.8)		137	59 (43.1)	62 (45.3)	16 (11.7)	0 (0)
		Secondarily		29 (11.3)	47 (18.4)	112 (43.8)	1（0.4）			29 (21.2)	29 (21.2)	49 (35.8)	0 (0)
		Tertiarily		16 (6.3)	5 (2.0)	14 (5.5)	1（0.4）			16 (11.7)	5 (3.6)	12 (8.8)	1 (0.7)
				Med Oncol	Hepatobiliary Surg	Hepatobiliary Med	Others			Med Oncol	Hepatobiliary Surg	Hepatobiliary Med	Others
Hepatobilia	Cytotoxic	Primarily	260	37 (14.2)	68 (26.2)	153 (58.8)	2 (0.8)		137	37 (27.0)	32 (23.4)	68 (49.6)	0 (0)
		Secondarily		34 (13.1)	97 (37.3)	66 (25.4)	0 (0)			34 (24.8)	39 (28.5)	35 (25.5)	0 (0)
		Tertiarily		18 (6.9)	11 (4.2)	9 (3.5)	1 （0.4）			18 (13.1)	11 (8.0)	8 (5.8)	0 (0)
	Molecular-targeted	Primarily	245	30 (12.2)	54 (22.0)	159 (64.9)	2 (0.8)		133	30 (22.6)	26 (19.5)	77 (57.9)	0 (0)
		Secondarily		34 (13.9)	79 (32.2)	53 (21.6)	0 (0)			34 (25.6)	33 (24.8)	31 (23.3)	0 (0)
		Tertiarily		17 (6.9)	11(4.5)	5 (2.0)	0 (0)			17 (12.8)	11 (8.3)	4 (3.0)	0 (0)
				Med Oncol	Hepatobiliary Surg	Hepatobiliary Med	Others			Med Oncol	Hepatobiliary Surg	Hepatobiliary Med	Others
Pancreas	Cytotoxic	Primarily	257	51 (19.8)	77 (30.0)	128 (49.8)	1 (0.4)		134	51 (38.1)	30 (22.4)	53 (39.6)	0 (0)
		Secondarily		25 (9.7)	105 (40.9)	73 (28.4)	0 (0)			25 (18.7)	47 (35.1)	36 (26.9)	0 (0)
		Tertiarily		20 (7.8)	14 (5.4)	8 (3.1)	0 (0)			20 (14.9)	14 (10.4)	7 (5.2)	0 (0)
	Molecular-targeted	Primarily	202	42 (20.8)	58 (28.7)	101 (50.0)	1(0.5)		111	42 (37.8)	27 (24.3)	42 (37.8)	0 (0)
		Secondarily		19 (9.4)	70 (34.7)	55 (27.2)	0 (0)			19 (17.1)	32 (28.8)	30 (27.0)	0 (0)
		Tertiarily		13 (6.4)	8 (4.0)	6 (3.0)	0 (0)			13 (11.7)	8 (7.2)	5 (4.5)	0 (0)
				Med Oncol	Thoracic Surg	Respiratory Med	Others			Med Oncol	Thoracic Surg	Respiratory Med	Others
Lung	Cytotoxic	Primarily	261	17 (6.5)	22 (8.4)	214 (82.0)	8 (3.1)		141	17 (12.1)	10 (7.1)	112 (79.4)	2 (1.4)
		Secondarily		35 (13.4)	99 (37.9)	6 (2.3)	1（0.4）			34 (24.1)	47 (33.3)	4 (2.8)	1 (0.7)
		Tertiarily		16 (6.1)	8 (3.1)	1（0.4）	0 (0)			16 (11.3)	8 (5.7)	1 (0.7)	0 (0)
	Immune checkpoint inhibitor	Primarily	258	17 (6.6)	21 (8.1)	215 (83.3)	5(1.9)		142	17 (12.0)	10 (7.0)	113 (79.6)	2 (1.4)
		Secondarily		36 (14.0)	86 (33.3)	6 (2.3)	0 (0)			35 (24.6)	42 (29.6)	4 (2.8)	0 (0)
		Tertiarily		13 (5.0)	6 (2.3)	1 （0.4）	0 (0)			13 (9.2)	6 (4.2)	1 (0.7)	0 (0)
	Molecular-targeted	Primarily	259	17 (6.6)	21 (8.1)	215 (83.0)	6(2.3)		144	17 (11.8)	10 (6.9)	113 (78.5)	2 (1.4)
		Secondarily		36 (13.9)	87 (33.6)	6 (2.3)	1（0.4）			35 (24.3)	43 (29.9)	4 (2.8)	1 (0.7)
		Tertiarily		12 (4.6)	8 (3.1)	1 （0.4）	0 (0)			12 (8.3)	7 (4.9)	1 (0.7)	0 (0)
				Med Oncol	Breast Surg	Breast Med	Others			Med Oncol	Breast Surg	Breast Med	Others
Breast	Cytotoxic	Primarily	267	24 (9.0)	228 (85.4)	4 (1.5)	11 (4.1)		143	24 (16.8)	114 (79.7)	3 (2.1)	2 (1.4)
		Secondarily		43 (12.3)	12 (4.5)	1（0.4）	3 (1.1)			43 (30.1)	12 (8.4)	0 (0)	0 (0)
		Tertiarily		1 （0.4）	0 (0)	0 (0)	0 (0)			1 (0.7)	0 (0)	0 (0)	0 (0)
	Hormonal	Primarily	267	15 (5.6)	237(88.8)	5 (1.9)	0 (0)		144	15 (10.4)	125 （86.8）	3 (2.1)	1 (0.7)
		Secondarily		43 (16.1)	9(3.4)	2 (0.7)	4 (1.5)			43 (29.9)	9 (6.3)	1 (0.7)	0 (0)
		Tertiarily		0 (0)	0 (0)	0 (0)	0 (0)			0 (0)	0 (0)	0 (0)	0 (0)
	Immune checkpoint inhibitor	Primarily	228	26 (11.4)	191 (83.8)	6 (2.6)	5 (2.2)		130	26 (20.0)	99 (76.2)	4 (3.1)	1 (0.8)
		Secondarily		26 (11.4)	14 (6.1)	0 (0)	3 (1.3)			26 (20.0)	13 (10.0)	0 (0)	0 (0)
		Tertiarily		0 (0)	0 (0)	0 (0)	0 (0)			0 (0)	0 (0)	0 (0)	0 (0)
	Molecular-targeted	Primarily	265	23 (8.7)	226 (85.3)	6 (2.3)	10 (3.8)		143	23 (16.1)	115 (80.4)	4 (2.8)	1 (0.7)
		Secondarily		41 (15.5)	13 (4.9)	1 (0.4)	3 (1.1)			41 (28.7)	12 (8.4)	1 (0.7)	0 (0)
		Tertiarily		0 (0)	0 (0)	0 (0)	0 (0)			0 (0)	0 (0)	0 (0)	0 (0)
				Med Oncol	Gynecology		Others			Med Oncol	Gynecology		Others
Uterus (cervical/ endometrial)	Cytotoxic	Primarily	253	9 (3.6)	243 (96.0)	0 (0)	1 (0.4)		136	9 (6.6)	127 (93.4)	0 (0)	0 (0)
		Secondarily		31 (12.3)	4 (1.6)	0 (0)	1（0.4）			31 （22.8）	4 （2.9）	0 (0)	0 (0)
		Tertiarily		1 （0.4）	0	0 (0)	0			1 (0.7)	0 (0)	0 (0)	0 (0)
	Hormonal	Primarily	241	6 (2.5)	234 (97.1)	0 (0)	1（0.4）		132	6 （4.5）	126 （95.5）	0 (0)	0 (0)
		Secondarily		17 (7.1)	2 (0.8)	0 (0)	1（0.4）			17 （12.9）	2（1.5）	0 (0)	0 (0)
		Tertiarily		0 (0)	0 (0)	0 (0)	0			0 (0)	0 (0)	0 (0)	0 (0)
				Med Oncol	Gynecology		Others			Med Oncol	Gynecology		Others
Ovary	Cytotoxic	Primarily	251	9 (3.6)	241 (96.0)	0 (0)	1 (0.4)		134	9 （6.7）	125 （93.3）	0 (0)	0 (0)
		Secondarily		35 (13.9)	5(2.0)	0 (0)	1（0.4）			35 （26.1）	5 （3.7）	0 (0)	0 (0)
		Tertiarily		0	0	0 (0)	0			0 (0)	0 (0)	0 (0)	0 (0)
	Molecular-targeted	Primarily	243	8 (3.3)	234 (96.3)	0 (0)	1（0.4）		133	8 （6.0）	125 （94.0）	0 (0)	0 (0)
		Secondarily		31(12.8)	3 (1.2)	0 (0)	1（0.4）			31 （23.3）	3 （2.3）	0 (0)	0 (0)
		Tertiarily		0	0	0 (0)	0			0 (0)	0 (0)	0 (0)	0 (0)
				Med Oncol	Urology	Nephrology	Others			Med Oncol	Urology	Nephrology	Others
Kidney	Molecular-targeted	Primarily	258	12 (4.7)	246 (95.3)	0	0 (0)		138	12 （8.7）	126 （91.3）	0 (0)	0 (0)
		Secondarily		23 (8.9)	5 (1.9)	0 (0)	0 (0)			23 （16.7）	5 （3.6）	0 (0)	0 (0)
		Tertiarily		0 (0)	0 (0)	0 (0)	0 (0)			0 (0)	0 (0)	0 (0)	0 (0)
	Immune checkpoint inhibitor	Primarily	252	17 (6.7)	235 (93.3)	0 (0)	0 (0)		138	17 （12.3）	121 （87.7）	0 (0)	0 (0)
		Secondarily		23 (9.1)	10 (4.0)	0 (0)	1（0.4）			23 （16.7）	10 （7.2）	0 (0)	0 (0)
		Tertiarily		0 (0)	0 (0)	0 (0)	0 (0)			0 (0)	0 (0)	0 (0)	0 (0)
	Cytokine	Primarily	234	3 (1.3)	231 (98.7)	0 (0)	0 (0)		130	3 （2.3）	127 （97.7）	0 (0)	0 (0)
		Secondarily		11 (4.7)	1 （0.4）	1 （0.4）	0 (0)			11 （8.5）	1 (0.8)	0 (0)	0 (0)
		Tertiarily		0 (0)	0 (0)	0 (0)	0 (0)			0 (0)	0 (0)	0 (0)	0 (0)
				Med Oncol	Urology	Nephrology	Others			Med Oncol	Urology	Nephrology	Others
Bladder	Cytotoxic	Primarily	262	10 (3.8)	252 (96.2)	0 (0)	0 (0)		139	10 （7.2）	129 （92.8）	0 (0)	0 (0)
		Secondarily		25 (9.5)	7 (2.7)	0 (0)	1 (0.4）			25 （18.0）	7 （5.0）	0 (0)	0 (0)
		Tertiarily		0 (0)	0 (0)	0 (0)	0 (0)			0 (0)	0 (0)	0 (0)	0 (0)
	Immune checkpoint inhibitor	Primarily	251	13 (5.2)	238 (94.8)	0 (0)	0 (0)		138	13 （9.4）	125 （90.6）	0 (0)	0 (0)
		Secondarily		22 (8.8)	6 (2.4)	0 (0)	1 (0.4）			22 （15.9）	6 （4.3）	0 (0)	0 (0)
		Tertiarily		0 (0)	0 (0)	0 (0)	0 (0)			0 (0)	0 (0)	0 (0)	0 (0)
				Med Oncol	Urology	Nephrology	Others			Med Oncol	Urology	Nephrology	Others
Prostate	Cytotoxic	Primarily	262	7 (2.7)	254 (96.9)	0 (0)	1 (0.4)		139	7 （5.0）	132 （95.0）	0 (0)	0 (0)
		Secondarily		21 (8.0)	5 (1.9)	0 (0)	0 (0)			21 （15.1）	4 （2.9）	0 (0)	0 (0)
		Tertiarily		0 (0)	0 (0)	0 (0)	0 (0)			0 (0)	0 (0)	0 (0)	0 (0)
	Hormonal	Primarily	258	2 (0.8)	256 (99.2)	0 (0)	0 (0)		137	2 （1.5）	135 （98.5）	0 (0)	0 (0)
		Secondarily		19 (7.4)	2 (0.8)	0 (0)	0 (0)			19 （13.9）	2 （1.5）	0 (0)	0 (0)
		Tertiarily		0 (0)	0 (0)	0 (0)	0 (0)			0 (0)	0 (0)	0 (0)	0 (0)
				Med Oncol	Urology	Nephrology	Others			Med Oncol	Urology	Nephrology	Others
Testis	Cytotoxic	Primarily	246	27 (11.0)	216 (87.8)	2 (0.8)	1 (0.4)		136	26 （19.1）	108 （79.4）	2 （1.5）	0 (0)
		Secondarily		30 (12.2)	5 (2.0)	0 (0)	0 (0)			30 （22.1）	5 （3.7）	0 (0)	0 (0)
		Tertiarily		0 (0)	0 (0)	0 (0)	0 (0)			0 (0)	0 (0)	0 (0)	0 (0)
				Med Oncol	Dermatology		Others			Med Oncol	Dermatology		Others
Melanoma (skin)	Cytotoxic	Primarily	176	30 (17.0)	138 (78.4)	0 (0)	8 (4.5)		110	30 （27.3）	79 （71.8）	0 (0)	1(0.9)
		Secondarily		21 (11.9)	5 (2.8)	0 (0)	1 (0.6)			21 （19.1）	4 （3.6）	0 (0)	0 (0)
		Tertiarily		0 (0)	0 (0)	0 (0)	0 (0)			0 (0)	0 (0)	0 (0)	0 (0)
	Immune checkpoint inhibitor	Primarily	177	40 (22.6)	131 (74.0)	0 (0)	6 (3.4)		114	40 （35.1）	73 （64.0）	0 (0)	1 (0.9)
		Secondarily		23 (13.0)	9 (5.1)	0 (0)	2 (1.1)			23 （20.2）	9 （7.9）	0 (0)	0 (0)
		Tertiarily		0 (0)	0 (0)	0 (0)	0 (0)			0 (0)	0 (0)	0 (0)	0 (0)
	Cytokine	Primarily	151	15 (9.9)	129 (85.4)	0 (0)	7 (4.6)		94	15 （16.0）	78 （83.0）	0 (0)	1 （1.1）
		Secondarily		7 (4.6)	4 (2.6)	0 (0)	1 (0.7)			7 （7.4）	4 （4.3）	0 (0)	0 (0)
		Tertiarily		0 (0)	0 (0)	0 (0)	0 (0)			0 (0)	0 (0)	0 (0)	0 (0)
				Med Oncol	Hematology		Others			Med Oncol	Hematology		Others
Lymphoma	Cytotoxic	Primarily	251	13 (5.2)	229 (91.2)	0 (0)	9 (3.6)		139	13 （9.4）	123 （88.5）	0 (0)	3 （2.2）
		Secondarily		21 (8.4)	2 (0.8)	0 (0)	6 (2.4)			21 （15.1）	2 (1.4)	0 (0)	2 （1.4）
		Tertiarily		0 (0)	0 (0)	0 (0)	0 (0)			0 (0)	0 (0)	0 (0)	0 (0)
	Molecular-targeted	Primarily	245	14 (5.7)	225 (91.8)	0 (0)	6 (2.4)		138	14 （10.1）	121 （87.7）	0 (0)	3 （2.2）
		Secondarily		20 (8.2)	3 (1.2)	0 (0)	5 (2.0)			20 （14.5）	3 （2.2）	0 (0)	2 （1.4）
		Tertiarily		0 (0)	0 (0)	0 (0)	0 (0)			0 (0)	0 (0)	0 (0)	0 (0)
				Med Oncol	Hematology		Others			Med Oncol	Hematology		Others
Myeloma	Cytotoxic	Primarily	239	9 (3.8)	228 (95.4)	0 (0)	2 (0.8)		134	9 (6.7)	124 (92.5)	0 (0)	1 (0.7)
		Secondarily		15 (6.3)	1 (0.4）	0 (0)	1 (0.4）			15 (11.2)	1 (0.7)	0 (0)	0 (0)
		Tertiarily		0 (0)	0 (0)	0 (0)	0 (0)			0 (0)	0 (0)	0 (0)	0 (0)
	Molecular-targeted	Primarily	233	9 (6.0)	223 (95.7)	0 (0)	1 (0.4）		133	9 (6.8)	123 (92.5)	0 (0)	1 (0.8)
		Secondarily		14 (6.0)	1 (0.4）	0 (0)	1 (0.4）			14 (10.5)	1 (0.8)	0 (0)	0 (0)
		Tertiarily		0 (0)	0 (0)	0 (0)	0 (0)			0 (0)	0 (0)	0 (0)	0 (0)
				Med Oncol	Urology		Others			Med Oncol	Urology		Others
Extragonadal germ cell	Cytotoxic	Primarily	197	65 (33.0)	125 (63.5)	0 (0)	7 (3.6)		126	64 (50.8)	60 (47.6)	0 (0)	2 (1.6)
		Secondarily		13 (6.6)	12 (6.1)	0 (0)	8 (4.1)			13 (10.3)	11 (8.7)	0 (0)	3 (2.4)
		Tertiarily		1 (0.5)	0 (0)	0 (0)	0 (0)			1 (0.8)	0 (0)	0 (0)	0 (0)
				Med Oncol			Others			Med Oncol			Others
Primary unknown	Cytotoxic	Primarily	234	136 (58.1)	0 (0)	0 (0)	98 (41.9)		145	132 (91.0)	0 (0)	0 (0)	13 (9.0)
		Secondarily		2 (0.9)	0 (0)	0 (0)	8 (3.4)			2 (1.4)	0 (0)	0 (0)	7 (4.8)
		Tertiarily		0 (0)	0 (0)	0 (0)	0 (0)			0 (0)	0 (0)	0 (0)	0 (0)
				Med Oncol			Others			Med Oncol			Others
Soft tissue	Cytotoxic	Primarily	187	104 (55.6)	0 (0)	0 (0)	83 (44.4)		132	104 (78.8)	0 (0)	0 (0)	83 (62.9)
		Secondarily		12 (6.4)	0 (0)	0 (0)	16 (8.6)			12 (9.1)	0 (0)	0 (0)	16 (12.1)
		Tertiarily		1 (0.5)	0 (0)	0 (0)	0 (0)			1 (0.8)	0 (0)	0 (0)	0 (0)
	Molecular-targeted	Primarily	165	102 (61.8)	0 (0)	0 (0)	63 (38.2)		130	100 (76.9)	0 (0)	0 (0)	30 (23.1)
		Secondarily		11 (6.7)	0 (0)	0 (0)	12 (7.3)			11(8.5)	0 (0)	0 (0)	11 (8.5)
		Tertiarily		1 (0.6)	0 (0)	0 (0)	0 (0)			1 (0.8)	0 (0)	0 (0)	0 (0)
				Med Oncol	Each Department		Others			Med Oncol	Each Department		Others
MSI-High Tumor	Cytotoxic	Primarily	208	70 (33.7)	130 (62.5)	0 (0)	8 (3.8)		128	69 (53.9)	58 (45.3)	0 (0)	1 (0.8)
		Secondarily		25 (12.0)	29 (13.9)	0 (0)	0 (0)			25 (19.5)	28 (21.9)	0 (0)	0 (0)
		Tertiarily		0 (0)	0 (0)	0 (0)	1 (0.5)			0 (0)	0 (0)	0 (0)	1 (0.8)
